# Supplementary material for: Parietal alpha frequency shapes own-body perception by modulating the temporal integration of bodily signals
Source: Nat Commun. 2026 Jan 12;17:53. doi: 10.1038/s41467-025-67657-w (PMC12796323; doi:10.1038/s41467-025-67657-w)
Supplement: Supplementary file 4 — Source data [file 41467_2025_67657_MOESM4_ESM.xlsx]

## Sheet: Fig 1a
Temporal binding windows
Body ownership	Simultaneity
152.074	122.372
143.47	140.046
163.976	151.307
204.66	150.341
252.443	120.416
147.012	86.5156
225.523	128.035
354.57	250.622
182.415	168.694
95.1296	132.25
271.219	203.871
285.665	140.703
148.629	140.093
85.5779	144.872
236.507	203.822
151.775	177.014
101.21	86.5156
205.657	183.737
87.866	130.426
140.592	124.903
345.42	272.682
214.127	176.518
89.5138	128.56
114.06	181.322
239.639	219.928
213.75	203.871
182.155	177.014
153.131	135.547
169.295	76.8202
187.989	186.678

## Sheet: Fig 1b
AUC d-prime
Body ownership	Simultaneity
10.6885	29.6247
12.365	24.3957
11.4542	22.6093
4.93968	14.2972
8.02752	37.1605
5.31943	29.5517
6.3193	36.2741
0.841839	7.82725
6.40875	14.2835
11.1482	22.6988
6.63061	22.1265
4.87551	24.5156
2.89844	16.475
14.7452	26.7535
7.19385	12.5733
5.66576	22.4505
16.7003	29.5517
5.36575	17.8292
14.374	16.7497
10.5754	28.0593
1.78174	10.238
3.53374	22.3296
14.9092	37.3007
12.6751	26.1472
5.58611	14.3629
8.57716	22.1265
6.39519	22.4505
8.3572	32.2194
8.33336	24.4962
7.4314	24.6476

## Sheet: Fig 4a
task related IAF Left	Body ownership TBW
9.194	162.887
10.083	150.95
10.667	126.175
8.972	137.727
10.083	151.314
9.278	181.008
9.75	180.322
8.528	181.081
9.611	196.187
9.944	139.418
10.389	116.832
10.667	154.608
8.222	200.036
10.028	122.486
8.278	137.391
10.361	136.561
8.806	191.706
9.833	160.44
8.528	224.517
10.167	145.837
8.278	182.834
10.333	139.92
9.639	178.402
11.667	123.673
10.5	133.419
10.056	153.13
11.028	122.011
8.083	231.317
11.556	120.19
10.417	124.115
9.889	133.976
10.417	127.343
10.389	122.953
11.111	106.123
9.778	147.281
10.972	153.898
11.361	138.867
10.083	133.149
9.944	195.29
9.889	155.205
10.417	152.763
9.222	197.602
10.417	144.82
9.25	218.512
10.806	197.934
9.472	130.595

## Sheet: Fig 4b
task related IAF Left	Simultaneity AUC d-prime
9.194	10.509
10.083	14.6802
10.667	9.80279
8.972	13.2779
10.083	13.6657
9.278	6.00321
9.75	10.2016
8.528	8.15374
9.611	7.64598
9.944	11.8826
10.389	19.8475
10.667	9.71051
8.222	7.29031
10.028	16.253
8.278	7.06005
10.361	15.609
8.806	2.75776
9.833	12.8363
8.528	6.62268
10.167	10.8194
8.278	4.66301
10.333	11.8826
9.639	8.84618
11.667	14.0709
10.5	14.2571
10.056	7.74332
11.028	19.5252
8.083	5.65555
11.556	17.1889
10.417	15.4822
9.889	13.8056
10.417	13.1673
10.389	15.4625
11.111	11.7494
9.778	11.3938
10.972	11.9672
11.361	14.7825
10.083	16.0612
9.944	8.24047
9.889	11.5502
10.417	7.32851
9.222	6.55054
10.417	10.8474
9.25	6.09162
10.806	8.47305
9.472	16.6465

## Sheet: Fig 4c
task related IAF Left	Simultaneity TBW
9.028	172.679
9.556	146.661
10.444	113.844
12.028	86.8387
10.222	124.785
8.75	168.336
9.417	199.188
8.611	135.954
10	150.02
10.167	125.368
11.472	120.119
10.167	148.733
8.333	144.581
9.861	113.109
8.556	124.011
10.194	136.093
8.833	184.629
9.944	122.405
8.833	169.417
10.167	100.207
8.944	135.24
10.583	104.39
10.278	156.272
11.722	92.2433
10.056	133.656
10.194	122.39
10.278	103.241
9.917	131.46
11.806	100.782
10.056	135.25
10.083	113.628
11.333	114.777
10.972	105.637
11.75	108.309
9.667	136.288
11.583	136.778
11.333	122.89
11.333	96.2419
10.889	104.988
9.694	146.856
9.972	154.965
9.361	193.218
10.389	125.405
9.444	164.296
10	93.7012
11.611	138.77

## Sheet: Fig 4d
task related IAF Left	Simultaneity AUC d-prime
9.028	8.17097
9.556	17.8933
10.444	14.3834
12.028	22.3967
10.222	18.3456
8.75	10.6057
9.417	8.93267
8.611	13.0297
10	14.2753
10.167	16.2569
11.472	17.1889
10.167	9.01822
8.333	14.5943
9.861	20.0846
8.556	17.6052
10.194	16.4287
8.833	6.02397
9.944	16.0071
8.833	10.8242
10.167	16.0841
8.944	10.428
10.583	18.0987
10.278	8.29873
11.722	22.2682
10.056	16.3884
10.194	11.0375
10.278	18.4185
9.917	15.2422
11.806	20.5155
10.056	13.8342
10.083	14.5045
11.333	20.1809
10.972	15.5989
11.75	12.391
9.667	16.2873
11.583	14.9262
11.333	18.1735
11.333	19.409
10.889	17.7831
9.694	13.0561
9.972	6.78075
9.361	7.89345
10.389	14.252
9.444	9.38889
10	16.9241
11.611	15.2145

## Sheet: Fig 6a
Body Ownership TBW
Low-alpha tACS	Sham-tACS	High-alpha tACS
151.274	136.729	118.632
350.625	241.074	184.162
202.35	177.899	126.666
159.509	116.064	107.259
111.952	78.9639	65.9444
177.629	140.641	124.358
175.325	153.632	117.177
167.419	141.443	109.607
246.601	193.358	153.468
165.44	133.817	120.988
285.507	186.242	197.788
196.752	165.932	129.122
339.675	200.006	145.555
146.646	126.524	117.079
198.7	136.34	122.069
200.006	256.145	182.193
346.295	285.507	233.448
160.461	138.873	119.86
170.4	139.311	136.714
288.288	195.213	165.566
169.469	98.4556	70.4257
103.079	87.7242	66.7384
374.575	219.23	205.09
177.381	180.324	127.669
196.194	180.536	170.285
108.928	100.123	94.7383
240.448	194.099	194.278
267.315	226.02	146.9
91.7897	65.2221	53.4603
277.633	254.014	230.604

## Sheet: Fig 6b
Body Ownership Judgments
Low Alpha							Sham							High Alpha
-400	-200	-100	0	100	200	400	-400	-200	-100	0	100	200	400	-400	-200	-100	0	100	200	400
7	8	9	10	10	7	5	3	6	9	9	6	4	2	2	4	9	10	6	4	1
0	6	10	10	10	10	2	0	4	9	10	9	9	2	0	2	9	10	9	8	1
1	5	8	9	8	6	2	4	6	9	10	9	6	1	1	4	9	10	10	5	5
0	1	4	10	10	8	3	0	0	1	9	9	7	3	3	4	4	9	7	6	3
0	4	5	8	2	0	0	0	1	5	10	4	1	0	0	0	4	9	2	0	0
4	7	9	9	9	6	4	3	4	6	9	7	6	2	5	6	7	10	8	6	3
0	3	9	10	10	7	0	0	2	7	10	8	6	0	0	3	6	10	9	2	0
0	4	7	8	6	4	1	0	4	9	10	8	3	0	0	2	7	10	6	2	0
3	6	8	9	8	7	2	1	5	8	9	8	5	0	1	5	7	10	8	5	2
2	6	9	9	9	5	3	1	2	5	9	7	5	0	0	2	4	10	7	5	1
1	6	8	9	9	7	2	2	6	6	9	10	10	0	3	6	8	10	8	7	2
0	8	8	10	8	5	3	0	5	7	10	7	4	0	0	5	7	10	7	0	0
0	6	9	10	10	8	3	3	6	8	10	9	8	3	3	5	7	10	8	6	2
3	5	7	9	9	6	3	0	2	4	10	9	6	1	0	3	5	10	6	3	0
1	5	8	9	9	6	3	2	5	7	9	6	4	2	2	5	7	10	6	4	2
1	4	6	8	7	6	1	5	7	8	8	7	5	3	3	6	9	10	10	7	2
2	7	9	10	9	8	3	3	8	10	10	9	7	2	0	7	9	9	9	5	1
0	4	7	10	9	5	0	0	1	9	10	9	5	0	0	3	9	10	9	0	0
0	3	7	9	9	6	1	0	1	8	10	10	6	2	0	1	8	10	9	5	0
0	3	10	10	10	7	5	1	4	8	10	10	8	3	0	3	7	10	10	7	0
0	5	7	9	9	4	1	4	5	8	9	5	3	2	0	3	4	9	4	3	1
0	0	5	10	5	4	0	0	0	5	10	6	0	0	0	1	4	10	3	1	0
1	8	10	10	9	7	2	3	7	9	10	8	7	3	2	6	8	10	9	7	2
0	4	8	8	8	4	0	0	3	8	9	8	6	0	1	3	8	10	8	3	1
4	7	9	9	7	6	3	2	7	9	10	9	5	2	1	5	8	10	9	5	0
0	0	3	9	6	4	0	0	1	5	10	10	2	0	0	1	7	10	5	1	0
4	7	10	10	10	9	4	7	8	10	10	9	7	5	5	6	9	9	9	9	4
0	5	10	10	10	9	2	0	4	9	10	10	9	2	0	4	9	10	10	4	1
0	1	2	8	8	3	0	0	0	2	10	5	2	0	0	0	1	10	3	0	0
1	6	8	9	8	6	3	1	6	7	9	9	6	3	1	6	9	10	10	7	3

## Sheet: Fig 6c
Simultaneity TBW
Low-alpha tACS	Sham-tACS	High-alpha tACS
169.558	159.502	109.456
249.121	163.147	103.455
151.317	114.429	107.075
132.004	109.52	97.0146
91.9089	70.4389	61.674
109.133	91.5393	69.23
166.957	117.7	105.501
152.495	125.506	93.8118
213.242	180.536	157.559
125.215	103.072	97.9536
169.972	138.771	136.768
73.9232	71.0172	56.7796
234.234	195.409	165.932
140.081	114.543	103.974
107.569	70.6989	60.798
120.878	110.29	76.7053
233.118	188.968	143.625
78.332	68.5362	61.0927
61.674	60.0288	55.3393
230.637	165.669	142.529
118.955	88.2529	59.8911
69.523	57.8007	44.1609
285.348	172.943	154.166
177.683	162.851	80.0202
176.183	155.562	142.374
113.735	111.363	81.5906
213.667	147.034	104.962
236.316	210.45	163.026
86.6732	57.9207	59.6898
199.701	175.955	146.305

## Sheet: Fig 6d
Simultaneity Judgments
Low Alpha							Sham							High Alpha
-400	-200	-100	0	100	200	400	-400	-200	-100	0	100	200	400	-400	-200	-100	0	100	200	400
4	6	9	9	8	6	2	1	5	8	9	7	4	1	1	2	7	10	6	3	0
0	5	9	10	9	8	1	0	1	6	10	10	9	1	1	0	8	10	7	2	0
0	1	5	8	8	6	0	0	0	6	9	7	3	0	0	1	6	10	8	2	0
0	0	5	8	10	6	1	0	0	2	9	7	5	1	0	0	4	9	5	3	0
0	1	7	9	4	0	0	0	2	5	9	2	0	0	0	0	6	9	1	0	0
0	2	8	9	6	0	0	0	2	7	10	4	0	0	0	1	6	10	2	0	0
0	1	9	10	10	8	0	0	0	8	10	9	3	0	0	0	3	10	10	5	0
0	3	8	10	7	5	0	0	6	10	10	5	0	0	0	3	5	10	5	1	0
0	6	7	8	7	4	1	1	6	8	9	8	4	1	1	5	8	10	9	4	0
0	2	8	10	8	3	0	0	0	2	10	9	5	0	0	0	6	10	7	1	0
0	2	8	10	9	7	2	0	1	6	10	9	6	0	0	1	5	10	10	7	1
0	1	6	10	3	2	0	1	2	8	10	2	1	0	0	1	5	10	1	0	0
0	5	8	9	8	6	1	0	6	10	10	8	6	2	0	5	7	10	7	4	0
0	0	7	10	8	6	0	0	0	4	10	9	5	0	0	0	7	10	8	1	0
0	1	9	9	6	1	0	0	1	6	9	2	1	0	0	0	1	10	7	0	0
1	3	6	8	5	3	1	1	3	5	8	6	2	1	0	0	4	10	5	2	1
0	6	6	9	9	5	2	0	5	10	10	10	6	1	0	4	9	10	6	4	0
0	0	3	10	9	0	0	0	0	6	10	2	0	0	0	0	1	10	8	0	0
0	0	1	9	6	0	0	0	0	1	9	5	0	0	0	0	1	10	5	2	0
0	0	7	10	9	7	5	0	1	8	10	10	8	1	0	0	5	10	10	8	0
0	2	8	10	8	2	0	0	1	5	10	5	2	0	0	2	6	10	1	0	0
0	0	2	8	4	0	0	0	0	1	9	4	0	0	0	0	1	10	1	1	0
0	4	9	10	7	9	2	0	0	9	10	10	9	1	0	0	4	10	9	9	1
1	3	6	6	7	4	0	0	2	6	9	9	7	0	0	1	3	10	9	1	0
0	4	7	9	7	5	1	1	8	9	10	5	1	0	0	6	8	10	8	0	0
0	2	6	10	6	3	0	0	2	8	10	7	1	0	0	0	0	10	7	4	0
1	7	10	10	10	5	0	0	3	6	9	6	4	0	0	3	6	10	4	3	0
0	7	9	8	7	5	1	0	7	9	9	7	5	1	0	4	8	9	8	4	0
0	0	2	10	9	3	0	0	0	1	10	5	0	0	0	0	1	10	6	1	0
0	5	7	9	8	5	3	0	4	7	9	6	5	1	0	4	9	10	9	4	1

[truncated: 31 more sheets: Fig 7a, Fig 7b, Fig 8a, Fig 8b, Fig 8c, Fig 8d, Fig S1a, Fig S1b, Fig S1c, Fig S1d, Fig S2, Fig S3a, Fig S3b, Fig S4a, Fig S4b, Fig S4c, Fig S4d, Fig S5a, Fig S5b, Fig S6a …]
